# Supplementary material for: Association of Monoamine Oxidase A Gene Promoter Region (30 bp μVNTR) Polymorphism with Serum Levels in Multiple Psychiatric Disorders
Source: Biomedicines. 2025 Mar 12;13(3):698. doi: 10.3390/biomedicines13030698 (PMC11940785; doi:10.3390/biomedicines13030698)
Supplement: Supplementary file 1 [file biomedicines-13-00698-s001.zip]

Archive with 1 entries (1 files):
- biomedicines-3408256-supplementary.pdf
